# Supplementary material for: Whole genome sequencing of a wild swan goose population
Source: Front Genet. 2023 Feb 24;14:1038606. doi: 10.3389/fgene.2023.1038606 (PMC10000724; doi:10.3389/fgene.2023.1038606)
Supplement: Supplementary file 1 [file Table2.XLSX]

## Sheet: LD
#Dist	Mean_r^2	Sum_r^2	NumberPairs
10	0.400511	839425	2095886
20	0.319025	640903	2008943
30	0.285085	546361	1916484
40	0.262382	484294	1845755
50	0.248778	448325	1802111
60	0.2387	422153	1768547
70	0.231466	403531	1743369
80	0.225785	387959	1718265
90	0.220874	374995	1697776
100	0.216509	363887	1680702
200	0.201366	3.2592e+06	16185481
300	0.185848	2.88444e+06	15520400
400	0.175657	2.6453e+06	15059449
500	0.168548	2.49301e+06	14791062
600	0.16328	2.38396e+06	14600465
700	0.159004	2.30023e+06	14466488
800	0.155438	2.23384e+06	14371265
900	0.15218	2.17439e+06	14288289
1000	0.149519	2.12746e+06	14228654
1100	0.147232	2.08727e+06	14176713
1200	0.144981	2.05062e+06	14144042
1300	0.143008	2.01698e+06	14103888
1400	0.141251	1.98763e+06	14071646
1500	0.139707	1.96237e+06	14046318
1600	0.138054	1.93542e+06	14019285
1700	0.136943	1.91469e+06	13981587
1800	0.135767	1.89557e+06	13961960
1900	0.134528	1.87566e+06	13942546
2000	0.133581	1.86075e+06	13929702
2100	0.132643	1.84418e+06	13903367
2200	0.131635	1.82712e+06	13880214
2300	0.130679	1.81216e+06	13867324
2400	0.129849	1.79919e+06	13856017
2500	0.129088	1.78684e+06	13842072
2600	0.128371	1.77446e+06	13822876
2700	0.127762	1.76526e+06	13816822
2800	0.127142	1.75489e+06	13802562
2900	0.126484	1.74346e+06	13784082
3000	0.125945	1.73369e+06	13765431
3100	0.125243	1.72314e+06	13758412
3200	0.124825	1.71539e+06	13742389
3300	0.124319	1.70798e+06	13738664
3400	0.123843	1.70019e+06	13728569
3500	0.123306	1.69137e+06	13716881
3600	0.122919	1.68319e+06	13693469
3700	0.122593	1.67819e+06	13689094
3800	0.122107	1.67184e+06	13691644
3900	0.121767	1.66565e+06	13678985
4000	0.121388	1.66042e+06	13678635
4100	0.121011	1.65341e+06	13663341
4200	0.120716	1.64783e+06	13650439
4300	0.120374	1.64188e+06	13639779
4400	0.119957	1.63493e+06	13629364
4500	0.119704	1.62978e+06	13615122
4600	0.119475	1.62616e+06	13610883
4700	0.119178	1.62274e+06	13616144
4800	0.118813	1.61577e+06	13599237
4900	0.118595	1.6132e+06	13602564
5000	0.118311	1.60761e+06	13587981
5100	0.117977	1.60317e+06	13588797
5200	0.117688	1.59804e+06	13578575
5300	0.117523	1.59475e+06	13569683
5400	0.117263	1.59011e+06	13560177
5500	0.116982	1.58577e+06	13555751
5600	0.116862	1.58349e+06	13550139
5700	0.116659	1.57988e+06	13542709
5800	0.116348	1.57577e+06	13543554
5900	0.116206	1.57285e+06	13534965
6000	0.116026	1.57106e+06	13540530
6100	0.115758	1.56591e+06	13527436
6200	0.115715	1.56571e+06	13530764
6300	0.115473	1.5598e+06	13507913
6400	0.11543	1.5605e+06	13518928
6500	0.115109	1.55519e+06	13510636
6600	0.114885	1.55196e+06	13508836
6700	0.114705	1.54999e+06	13512810
6800	0.114423	1.54487e+06	13501379
6900	0.114471	1.54422e+06	13489988
7000	0.114247	1.54165e+06	13493997
7100	0.114044	1.53912e+06	13495789
7200	0.113958	1.53703e+06	13487686
7300	0.113962	1.53746e+06	13491053
7400	0.113765	1.53422e+06	13485788
7500	0.11371	1.53135e+06	13467197
7600	0.113494	1.52819e+06	13464890
7700	0.113255	1.52528e+06	13467748
7800	0.113264	1.526e+06	13473004
7900	0.113268	1.52543e+06	13467415
8000	0.113004	1.52006e+06	13451356
8100	0.112746	1.51588e+06	13445075
8200	0.11267	1.51554e+06	13451131
8300	0.112675	1.51439e+06	13440321
8400	0.112538	1.51299e+06	13444284
8500	0.112304	1.50969e+06	13442912
8600	0.112355	1.51018e+06	13441126
8700	0.112243	1.50835e+06	13438289
8800	0.111967	1.50405e+06	13433014
8900	0.11191	1.50277e+06	13428396
9000	0.111781	1.49927e+06	13412547
9100	0.111801	1.50015e+06	13417979
9200	0.111649	1.49807e+06	13417746
9300	0.111539	1.49592e+06	13411566
9400	0.1114	1.49325e+06	13404326
9500	0.111271	1.49117e+06	13401227
9600	0.111214	1.48986e+06	13396336
9700	0.111159	1.48903e+06	13395585
9800	0.111115	1.48803e+06	13391781
9900	0.111114	1.48794e+06	13391064
10000	0.110982	1.48588e+06	13388478
10100	0.110847	1.48353e+06	13383528
10200	0.11069	1.48066e+06	13376720
10300	0.110764	1.48251e+06	13384390
10400	0.11066	1.4821e+06	13393248
10500	0.110581	1.48008e+06	13384546
10600	0.110527	1.47947e+06	13385629
10700	0.110331	1.47562e+06	13374488
10800	0.110242	1.47464e+06	13376479
10900	0.110209	1.47392e+06	13373928
11000	0.110031	1.47127e+06	13371430
11100	0.110032	1.47024e+06	13361906
11200	0.109993	1.47039e+06	13368004
11300	0.110033	1.47013e+06	13360813
11400	0.109822	1.46772e+06	13364472
11500	0.109776	1.46472e+06	13342766
11600	0.109774	1.46531e+06	13348392
11700	0.109589	1.46235e+06	13343948
11800	0.10939	1.45892e+06	13336831
11900	0.109276	1.45878e+06	13349498
12000	0.10923	1.45779e+06	13345991
12100	0.109274	1.457e+06	13333469
12200	0.109299	1.45812e+06	13340677
12300	0.109271	1.45922e+06	13354162
12400	0.109155	1.45682e+06	13346300
12500	0.109135	1.45482e+06	13330463
12600	0.108941	1.45271e+06	13334838
12700	0.108967	1.45284e+06	13332830
12800	0.108912	1.45111e+06	13323649
12900	0.10868	1.44733e+06	13317313
13000	0.1087	1.44835e+06	13324291
13100	0.108543	1.44494e+06	13312199
13200	0.108618	1.44617e+06	13314327
13300	0.108417	1.4431e+06	13310626
13400	0.108436	1.44284e+06	13305941
13500	0.108291	1.4404e+06	13301176
13600	0.108318	1.44131e+06	13306188
13700	0.108215	1.44088e+06	13314928
13800	0.108246	1.43992e+06	13302284
13900	0.107971	1.43662e+06	13305569
14000	0.107949	1.4355e+06	13297939
14100	0.108031	1.43652e+06	13297285
14200	0.107846	1.43439e+06	13300368
14300	0.107907	1.43357e+06	13285147
14400	0.107731	1.4319e+06	13291427
14500	0.107679	1.43062e+06	13285903
14600	0.107769	1.43225e+06	13290038
14700	0.10768	1.43029e+06	13282760
14800	0.107748	1.43087e+06	13279839
14900	0.107594	1.42946e+06	13285726
15000	0.107487	1.42778e+06	13283277
15100	0.107463	1.42675e+06	13276634
15200	0.107406	1.42669e+06	13283075
15300	0.107309	1.42499e+06	13279329
15400	0.107218	1.4234e+06	13275757
15500	0.107201	1.4231e+06	13275070
15600	0.107272	1.42331e+06	13268279
15700	0.107283	1.42339e+06	13267568
15800	0.107188	1.42203e+06	13266746
15900	0.106963	1.41862e+06	13262687
16000	0.106945	1.41876e+06	13266245
16100	0.106934	1.41819e+06	13262255
16200	0.106944	1.41761e+06	13255689
16300	0.106929	1.41687e+06	13250593
16400	0.106948	1.41713e+06	13250596
16500	0.106882	1.41665e+06	13254386
16600	0.106842	1.41512e+06	13244968
16700	0.106806	1.41484e+06	13246871
16800	0.106788	1.41463e+06	13247059
16900	0.106725	1.4147e+06	13255564
17000	0.106729	1.41436e+06	13251876
17100	0.106609	1.41294e+06	13253465
17200	0.106627	1.41245e+06	13246606
17300	0.106509	1.411e+06	13247628
17400	0.106561	1.41074e+06	13238832
17500	0.106565	1.41106e+06	13241356
17600	0.106507	1.40952e+06	13234064
17700	0.106524	1.41001e+06	13236580
17800	0.106464	1.40947e+06	13238898
17900	0.106307	1.40686e+06	13233914
18000	0.106441	1.40941e+06	13241185
18100	0.106354	1.40858e+06	13244198
18200	0.106282	1.40745e+06	13242598
18300	0.106263	1.40696e+06	13240430
18400	0.106244	1.40605e+06	13234182
18500	0.106339	1.40658e+06	13227378
18600	0.106218	1.40487e+06	13226263
18700	0.106143	1.4042e+06	13229365
18800	0.106246	1.40628e+06	13236137
18900	0.10614	1.40507e+06	13237853
19000	0.106118	1.40429e+06	13233234
19100	0.106091	1.40321e+06	13226473
19200	0.106146	1.40372e+06	13224406
19300	0.105995	1.40211e+06	13228100
19400	0.105963	1.40183e+06	13229383
19500	0.105902	1.39961e+06	13216139
19600	0.105863	1.39861e+06	13211478
19700	0.105845	1.39908e+06	13218158
19800	0.105786	1.39744e+06	13209984
19900	0.105682	1.39567e+06	13206358
20000	0.105705	1.39697e+06	13215727
20100	0.105685	1.39633e+06	13212139
20200	0.105628	1.39554e+06	13211834
20300	0.105601	1.39511e+06	13211184
20400	0.105693	1.39512e+06	13199740
20500	0.105573	1.39408e+06	13204932
20600	0.105536	1.39364e+06	13205349
20700	0.105573	1.39427e+06	13206675
20800	0.105505	1.39282e+06	13201535
20900	0.105444	1.39343e+06	13214819
21000	0.105483	1.3922e+06	13198332
21100	0.105444	1.39171e+06	13198633
21200	0.105426	1.39135e+06	13197339
21300	0.105282	1.38994e+06	13201984
21400	0.105272	1.38908e+06	13195210
21500	0.105495	1.39162e+06	13191370
21600	0.105256	1.38818e+06	13188582
21700	0.105273	1.3891e+06	13195238
21800	0.105307	1.38951e+06	13194767
21900	0.105237	1.38822e+06	13191390
22000	0.105285	1.38932e+06	13195729
22100	0.105219	1.38783e+06	13189895
22200	0.105122	1.38627e+06	13187189
22300	0.105004	1.38517e+06	13191560
22400	0.105124	1.38629e+06	13187164
22500	0.105065	1.38518e+06	13184078
22600	0.104956	1.38405e+06	13187004
22700	0.105077	1.38548e+06	13185430
22800	0.104996	1.38404e+06	13181784
22900	0.104872	1.3816e+06	13174138
23000	0.104813	1.38187e+06	13184147
23100	0.104785	1.38222e+06	13190966
23200	0.104814	1.38096e+06	13175316
23300	0.104766	1.37997e+06	13171924
23400	0.104795	1.38142e+06	13182091
23500	0.104861	1.38164e+06	13175827
23600	0.104841	1.38204e+06	13182280
23700	0.104709	1.38048e+06	13183918
23800	0.104632	1.37926e+06	13182045
23900	0.104606	1.3788e+06	13180832
24000	0.104665	1.37811e+06	13166876
24100	0.104634	1.37841e+06	13173602
24200	0.104586	1.37816e+06	13177392
24300	0.104443	1.37587e+06	13173428
24400	0.104616	1.37845e+06	13176293
24500	0.104498	1.37596e+06	13167394
24600	0.104515	1.37759e+06	13180848
24700	0.104479	1.37569e+06	13167166
24800	0.104509	1.37576e+06	13164070
24900	0.104416	1.3733e+06	13152275
25000	0.104414	1.37415e+06	13160564
25100	0.104328	1.37286e+06	13159103
25200	0.104398	1.37332e+06	13154665
25300	0.104341	1.37361e+06	13164602
25400	0.104421	1.37396e+06	13157823
25500	0.104348	1.37258e+06	13153925
25600	0.104292	1.37133e+06	13149035
25700	0.104317	1.37171e+06	13149506
25800	0.104292	1.37224e+06	13157638
25900	0.104247	1.37118e+06	13153113
26000	0.104238	1.37112e+06	13153755
26100	0.104257	1.37158e+06	13155763
26200	0.104132	1.36996e+06	13156082
26300	0.104189	1.36959e+06	13145280
26400	0.104216	1.37037e+06	13149394
26500	0.104283	1.37128e+06	13149542
26600	0.104214	1.37097e+06	13155333
26700	0.104052	1.3683e+06	13150151
26800	0.104032	1.36712e+06	13141347
26900	0.10398	1.36659e+06	13142859
27000	0.104187	1.3701e+06	13150479
27100	0.104093	1.36878e+06	13149612
27200	0.104124	1.36859e+06	13143803
27300	0.104084	1.36837e+06	13146768
27400	0.104016	1.36598e+06	13132492
27500	0.104118	1.36807e+06	13139565
27600	0.103939	1.36569e+06	13139293
27700	0.103756	1.36256e+06	13132452
27800	0.104004	1.36561e+06	13130354
27900	0.103942	1.3659e+06	13140970
28000	0.103811	1.36338e+06	13133242
28100	0.103789	1.3622e+06	13124691
28200	0.103891	1.3647e+06	13135888
28300	0.103911	1.36459e+06	13132277
28400	0.103906	1.36528e+06	13139636
28500	0.103694	1.36214e+06	13136152
28600	0.103822	1.3641e+06	13138798
28700	0.103836	1.36336e+06	13129943
28800	0.10368	1.3615e+06	13131697
28900	0.103835	1.3634e+06	13130527
29000	0.103678	1.36049e+06	13122333
29100	0.103674	1.36121e+06	13129737
29200	0.103545	1.35846e+06	13119452
29300	0.103426	1.35804e+06	13130582
29400	0.103378	1.35672e+06	13123821
29500	0.10329	1.35446e+06	13113220
29600	0.103401	1.35705e+06	13124101
29700	0.103502	1.35801e+06	13120576
29800	0.103507	1.3569e+06	13109239
29900	0.103535	1.35817e+06	13118015
30000	0.103448	1.35696e+06	13117375
30100	0.103403	1.35715e+06	13124871
30200	0.10324	1.354e+06	13115105
30300	0.10345	1.35651e+06	13112689
30400	0.103502	1.35665e+06	13107424
30500	0.103479	1.35671e+06	13110944
30600	0.103274	1.35352e+06	13106151
30700	0.103333	1.35513e+06	13114151
30800	0.103413	1.35712e+06	13123297
30900	0.103378	1.35543e+06	13111327
31000	0.103229	1.35437e+06	13120066
31100	0.103223	1.35277e+06	13105315
31200	0.103239	1.35349e+06	13110289
31300	0.103285	1.35524e+06	13121415
31400	0.103247	1.35322e+06	13106526
31500	0.103199	1.35243e+06	13105130
31600	0.103365	1.35421e+06	13101298
31700	0.103259	1.3536e+06	13108830
31800	0.10331	1.35381e+06	13104292
31900	0.103277	1.35237e+06	13094580
32000	0.103131	1.35117e+06	13101485
32100	0.103028	1.34858e+06	13089427
32200	0.103115	1.34971e+06	13089267
32300	0.103178	1.35185e+06	13102084
32400	0.103128	1.35064e+06	13096720
32500	0.103195	1.35148e+06	13096359
32600	0.103123	1.35019e+06	13093068
32700	0.103095	1.34989e+06	13093642
32800	0.103037	1.34866e+06	13089013
32900	0.103094	1.3504e+06	13098723
33000	0.103073	1.34971e+06	13094641
33100	0.103181	1.35075e+06	13091047
33200	0.10317	1.35168e+06	13101503
33300	0.103171	1.34979e+06	13083031
33400	0.103244	1.35062e+06	13081846
33500	0.103113	1.34842e+06	13077107
33600	0.103116	1.35062e+06	13098056
33700	0.103011	1.34876e+06	13093395
33800	0.103049	1.34948e+06	13095533
33900	0.103001	1.34832e+06	13090323
34000	0.10316	1.35005e+06	13087032
34100	0.103027	1.34849e+06	13088722
34200	0.103089	1.34985e+06	13093990
34300	0.103031	1.34887e+06	13091838
34400	0.102995	1.34931e+06	13100810
34500	0.103046	1.34898e+06	13090967
34600	0.103013	1.34848e+06	13090430
34700	0.102944	1.34758e+06	13090473
34800	0.102813	1.34512e+06	13083162
34900	0.102827	1.34677e+06	13097434
35000	0.102825	1.34526e+06	13083046
35100	0.102895	1.34662e+06	13087276
35200	0.102844	1.3454e+06	13081850
35300	0.102908	1.34538e+06	13073626
35400	0.102763	1.34517e+06	13090001
35500	0.102905	1.34683e+06	13088143
35600	0.102915	1.3463e+06	13081648
35700	0.102797	1.34468e+06	13080961
35800	0.102889	1.34602e+06	13082305
35900	0.102793	1.34436e+06	13078405
36000	0.102648	1.34257e+06	13079334
36100	0.102706	1.3425e+06	13071359
36200	0.102733	1.34339e+06	13076523
36300	0.102619	1.34133e+06	13070985
36400	0.10264	1.3411e+06	13066102
36500	0.102582	1.34134e+06	13075728
36600	0.102724	1.34338e+06	13077626
36700	0.102524	1.33967e+06	13066910
36800	0.102651	1.34221e+06	13075433
36900	0.102553	1.34072e+06	13073412
37000	0.102625	1.34241e+06	13080713
37100	0.102582	1.34141e+06	13076475
37200	0.10257	1.34122e+06	13076117
37300	0.102531	1.34182e+06	13086988
37400	0.102553	1.34073e+06	13073517
37500	0.102508	1.33988e+06	13070904
37600	0.102448	1.33994e+06	13079240
37700	0.102408	1.33916e+06	13076661
37800	0.102474	1.34019e+06	13078437
37900	0.102314	1.33794e+06	13076878
38000	0.102474	1.34006e+06	13077074
38100	0.102365	1.33875e+06	13078254
38200	0.102505	1.34024e+06	13074938
38300	0.102296	1.33828e+06	13082421
38400	0.102431	1.33895e+06	13071681
38500	0.102327	1.33832e+06	13078795
38600	0.102257	1.33709e+06	13075857
38700	0.102368	1.33839e+06	13074292
38800	0.102372	1.33761e+06	13066148
38900	0.102279	1.33622e+06	13064422
39000	0.102488	1.33894e+06	13064335
39100	0.102419	1.33836e+06	13067565
39200	0.102361	1.33821e+06	13073497
39300	0.102349	1.33817e+06	13074581
39400	0.102307	1.33706e+06	13069050
39500	0.102379	1.33867e+06	13075524
39600	0.102226	1.3363e+06	13072010
39700	0.102347	1.33783e+06	13071576
39800	0.10228	1.33595e+06	13061680
39900	0.102381	1.3372e+06	13061057
40000	0.102342	1.33654e+06	13059582
40100	0.10225	1.33519e+06	13058098
40200	0.102185	1.33502e+06	13064733
40300	0.102293	1.33676e+06	13067967
40400	0.102074	1.33339e+06	13062958
40500	0.102085	1.33271e+06	13054887
40600	0.102076	1.3331e+06	13059908
40700	0.102062	1.33286e+06	13059361
40800	0.1022	1.33427e+06	13055462
40900	0.102169	1.33348e+06	13051640
41000	0.102163	1.33378e+06	13055413
41100	0.10217	1.33525e+06	13068918
41200	0.102085	1.33425e+06	13069925
41300	0.101984	1.3327e+06	13067754
41400	0.102008	1.33326e+06	13070087
41500	0.102047	1.33346e+06	13067053
41600	0.102191	1.33408e+06	13054704
41700	0.102093	1.3323e+06	13049784
41800	0.101942	1.33037e+06	13050267
41900	0.102011	1.33125e+06	13050074
42000	0.102092	1.3329e+06	13055927
42100	0.102063	1.33208e+06	13051528
42200	0.102076	1.33253e+06	13054346
42300	0.102164	1.33449e+06	13062223
42400	0.102088	1.33392e+06	13066380
42500	0.102133	1.33407e+06	13062000
42600	0.102068	1.33303e+06	13060186
42700	0.102023	1.33223e+06	13058116
42800	0.102076	1.33294e+06	13058316
42900	0.102118	1.3327e+06	13050580
43000	0.102069	1.33203e+06	13050344
43100	0.10211	1.33329e+06	13057329
43200	0.102128	1.33325e+06	13054708
43300	0.102052	1.33226e+06	13054809
43400	0.101989	1.33099e+06	13050291
43500	0.101931	1.3309e+06	13056931
43600	0.101906	1.33052e+06	13056428
43700	0.101987	1.33155e+06	13056120
43800	0.102169	1.33422e+06	13059019
43900	0.102078	1.33298e+06	13058401
44000	0.102076	1.33257e+06	13054702
44100	0.10205	1.33169e+06	13049380
44200	0.102065	1.33182e+06	13048741
44300	0.102049	1.33148e+06	13047449
44400	0.10201	1.33103e+06	13047927
44500	0.101935	1.33025e+06	13050000
44600	0.102054	1.33166e+06	13048584
44700	0.102026	1.33101e+06	13045756
44800	0.102046	1.33179e+06	13050928
44900	0.101978	1.33092e+06	13050987
45000	0.101823	1.32832e+06	13045350
45100	0.102009	1.33022e+06	13040130
45200	0.101972	1.32987e+06	13041494
45300	0.101859	1.32806e+06	13038258
45400	0.101997	1.33015e+06	13041018
45500	0.10197	1.32983e+06	13041357
45600	0.101889	1.32986e+06	13052127
45700	0.101941	1.32957e+06	13042553
45800	0.101823	1.32887e+06	13050812
45900	0.101836	1.32855e+06	13045980
46000	0.101906	1.32786e+06	13030298
46100	0.101913	1.32816e+06	13032320
46200	0.101877	1.32815e+06	13036795
46300	0.101874	1.32849e+06	13040501
46400	0.101922	1.32919e+06	13041319
46500	0.101968	1.32993e+06	13042677
46600	0.101881	1.32864e+06	13041059
46700	0.101887	1.32927e+06	13046551
46800	0.101791	1.32776e+06	13044042
46900	0.101764	1.32778e+06	13047658
47000	0.101776	1.328e+06	13048340
47100	0.101751	1.32673e+06	13038994
47200	0.101746	1.32627e+06	13035092
47300	0.101636	1.32509e+06	13037551
47400	0.1017	1.32481e+06	13026619
47500	0.101669	1.32459e+06	13028439
47600	0.101618	1.32455e+06	13034702
47700	0.101693	1.3253e+06	13032306
47800	0.10169	1.32572e+06	13036834
47900	0.101654	1.32477e+06	13032210
48000	0.101601	1.32446e+06	13035882
48100	0.101634	1.32482e+06	13035178
48200	0.101495	1.32323e+06	13037485
48300	0.101556	1.32436e+06	13040674
48400	0.101576	1.32347e+06	13029286
48500	0.10156	1.3232e+06	13028760
48600	0.101459	1.32178e+06	13027693
48700	0.10142	1.32119e+06	13026958
48800	0.101495	1.32216e+06	13026953
48900	0.101507	1.32257e+06	13029331
49000	0.101501	1.32196e+06	13024071
49100	0.101442	1.32206e+06	13032623
49200	0.101348	1.31969e+06	13021387
49300	0.101365	1.32069e+06	13029051
49400	0.101342	1.32032e+06	13028365
49500	0.101345	1.31959e+06	13020730
49600	0.101316	1.31945e+06	13023204
49700	0.101256	1.31879e+06	13024378
49800	0.101352	1.32018e+06	13025686
49900	0.101436	1.32154e+06	13028370
50000	0.101446	1.32105e+06	13022186
50100	0.101397	1.32075e+06	13025511
50200	0.101399	1.32214e+06	13038942
50300	0.10143	1.32133e+06	13027107
50400	0.101415	1.32162e+06	13031829
50500	0.101398	1.32102e+06	13028074
50600	0.101414	1.32121e+06	13027875
50700	0.101426	1.32077e+06	13022012
50800	0.101314	1.31874e+06	13016385
50900	0.101131	1.31639e+06	13016651
51000	0.101106	1.31653e+06	13021239
51100	0.101243	1.31808e+06	13018944
51200	0.101244	1.31799e+06	13017906
51300	0.101208	1.3163e+06	13005911
51400	0.101307	1.31911e+06	13020985
51500	0.101238	1.31798e+06	13018534
51600	0.101232	1.31793e+06	13018995
51700	0.101227	1.31767e+06	13017002
51800	0.101104	1.31617e+06	13017981
51900	0.101274	1.31752e+06	13009376
52000	0.101325	1.31841e+06	13011760
52100	0.101184	1.31671e+06	13013014
52200	0.101132	1.3166e+06	13018597
52300	0.101111	1.31665e+06	13021848
52400	0.101217	1.31703e+06	13011936
52500	0.101247	1.31812e+06	13018805
52600	0.101225	1.31697e+06	13010370
52700	0.101192	1.31678e+06	13012794
52800	0.101126	1.31542e+06	13007713
52900	0.101117	1.3151e+06	13005789
53000	0.101087	1.3155e+06	13013559
53100	0.101133	1.31621e+06	13014563
53200	0.100993	1.31405e+06	13011362
53300	0.101004	1.31477e+06	13017070
53400	0.101103	1.31552e+06	13011764
53500	0.10116	1.31678e+06	13016763
53600	0.101236	1.31746e+06	13013815
53700	0.10095	1.31377e+06	13014077
53800	0.100998	1.31384e+06	13008627
53900	0.101147	1.31583e+06	13009053
54000	0.101065	1.31554e+06	13016783
54100	0.101103	1.31582e+06	13014647
54200	0.101149	1.31685e+06	13018911
54300	0.101194	1.31658e+06	13010418
54400	0.101159	1.31595e+06	13008675
54500	0.101135	1.31712e+06	13023431
54600	0.101113	1.31587e+06	13013836
54700	0.101165	1.31683e+06	13016655
54800	0.101166	1.31697e+06	13017942
54900	0.101112	1.31627e+06	13017863
55000	0.101124	1.31583e+06	13012096
55100	0.101094	1.31533e+06	13010976
55200	0.101132	1.31538e+06	13006569
55300	0.101116	1.3165e+06	13019720
55400	0.101077	1.3161e+06	13020690
55500	0.10108	1.31569e+06	13016239
55600	0.101158	1.3158e+06	13007299
55700	0.100991	1.31324e+06	13003565
55800	0.100983	1.31362e+06	13008342
55900	0.100892	1.3123e+06	13007011
56000	0.100884	1.31301e+06	13015010
56100	0.100933	1.31315e+06	13010015
56200	0.100965	1.31354e+06	13009893
56300	0.100962	1.31338e+06	13008683
56400	0.101006	1.31379e+06	13007104
56500	0.10095	1.31192e+06	12995747
56600	0.100923	1.31237e+06	13003727
56700	0.100925	1.31167e+06	12996557
56800	0.100951	1.3118e+06	12994488
56900	0.100945	1.31151e+06	12992336
57000	0.100915	1.31127e+06	12993786
57100	0.100741	1.30907e+06	12994483
57200	0.100813	1.31042e+06	12998515
57300	0.100788	1.30946e+06	12992212
57400	0.100791	1.30908e+06	12988056
57500	0.100722	1.3086e+06	12992301
57600	0.100732	1.30943e+06	12999117
57700	0.10079	1.31086e+06	13005854
57800	0.100803	1.31052e+06	13000803
57900	0.100779	1.3102e+06	13000792
58000	0.100709	1.30896e+06	12997382
58100	0.100765	1.30887e+06	12989313
58200	0.100726	1.30933e+06	12998892
58300	0.100731	1.30939e+06	12998895
58400	0.10083	1.31027e+06	12994775
58500	0.10081	1.30963e+06	12991061
58600	0.100734	1.30812e+06	12985835
58700	0.100666	1.30744e+06	12987918
58800	0.100752	1.30867e+06	12989028
58900	0.100617	1.30667e+06	12986506
59000	0.100721	1.30839e+06	12990142
59100	0.10065	1.30638e+06	12979373
59200	0.100686	1.30677e+06	12978642
59300	0.100655	1.30718e+06	12986675
59400	0.100761	1.30812e+06	12982374
59500	0.100673	1.30657e+06	12978332
59600	0.100756	1.30828e+06	12984649
59700	0.100738	1.30852e+06	12989354
59800	0.100705	1.30814e+06	12989733
59900	0.100604	1.30597e+06	12981308
60000	0.100653	1.30685e+06	12983794
60100	0.100531	1.30443e+06	12975366
60200	0.100614	1.30575e+06	12977811
60300	0.100489	1.30446e+06	12981130
60400	0.100538	1.3041e+06	12971126
60500	0.100523	1.30391e+06	12971241
60600	0.100554	1.30424e+06	12970569
60700	0.100675	1.30627e+06	12975177
60800	0.100686	1.30648e+06	12975769
60900	0.100738	1.30703e+06	12974542
61000	0.10071	1.30693e+06	12977173
61100	0.100588	1.30601e+06	12983814
61200	0.10066	1.30555e+06	12969878
61300	0.100737	1.30696e+06	12973953
61400	0.100675	1.30711e+06	12983409
61500	0.100618	1.30647e+06	12984400
61600	0.100691	1.30698e+06	12980136
61700	0.100552	1.30567e+06	12984929
61800	0.100555	1.30486e+06	12976643
61900	0.100616	1.30518e+06	12971893
62000	0.100588	1.30452e+06	12968946
62100	0.100623	1.30501e+06	12969238
62200	0.100578	1.30464e+06	12971405
62300	0.100547	1.30392e+06	12968278
62400	0.100467	1.30212e+06	12960680
62500	0.100568	1.30472e+06	12973490
62600	0.100545	1.30321e+06	12961514
62700	0.100585	1.30428e+06	12966951
62800	0.100579	1.30326e+06	12957573
62900	0.100636	1.30514e+06	12968896
63000	0.100652	1.30531e+06	12968524
63100	0.100707	1.30581e+06	12966458
63200	0.100683	1.30469e+06	12958415
63300	0.100769	1.30655e+06	12965781
63400	0.100684	1.30596e+06	12970925
63500	0.100646	1.30475e+06	12963667
63600	0.100645	1.30418e+06	12958162
63700	0.100579	1.30372e+06	12962256
63800	0.10056	1.30321e+06	12959562
63900	0.100557	1.30293e+06	12957027
64000	0.100551	1.30391e+06	12967654
64100	0.100508	1.30196e+06	12953801
64200	0.100529	1.30313e+06	12962675
64300	0.10054	1.30328e+06	12962756
64400	0.100488	1.30224e+06	12959224
64500	0.100569	1.30339e+06	12960154
64600	0.100504	1.30174e+06	12952131
64700	0.100502	1.30301e+06	12964922
64800	0.100452	1.30171e+06	12958481
64900	0.100493	1.30252e+06	12961304
65000	0.100687	1.30497e+06	12960602
65100	0.10058	1.30326e+06	12957414
65200	0.100591	1.30334e+06	12956836
65300	0.10053	1.30299e+06	12961220
65400	0.100507	1.30262e+06	12960511
65500	0.10053	1.30268e+06	12958137
65600	0.100421	1.30087e+06	12954135
65700	0.100354	1.29972e+06	12951363
65800	0.100359	1.30068e+06	12960344
65900	0.10038	1.30157e+06	12966410
66000	0.100404	1.30194e+06	12967101
66100	0.100476	1.30402e+06	12978432
66200	0.100443	1.30279e+06	12970400
66300	0.100485	1.3025e+06	12962165
66400	0.100435	1.30218e+06	12965416
66500	0.10042	1.30134e+06	12959049
66600	0.100435	1.30079e+06	12951604
66700	0.100275	1.29911e+06	12955517
66800	0.100279	1.2993e+06	12956822
66900	0.100343	1.29974e+06	12952859
67000	0.100292	1.29879e+06	12950053
67100	0.100253	1.29918e+06	12959018
67200	0.100331	1.29933e+06	12950357
67300	0.10037	1.29969e+06	12948981
67400	0.100365	1.29909e+06	12943663
67500	0.100424	1.30098e+06	12954788
67600	0.100297	1.29925e+06	12954046
67700	0.100234	1.29746e+06	12944280
67800	0.100215	1.29862e+06	12958365
67900	0.10026	1.2987e+06	12953375
68000	0.100266	1.29865e+06	12952016
68100	0.100266	1.29848e+06	12950374
68200	0.100302	1.29885e+06	12949357
68300	0.100272	1.29804e+06	12945187
68400	0.1002	1.29676e+06	12941698
68500	0.100333	1.29896e+06	12946438
68600	0.100152	1.29585e+06	12938757
68700	0.100277	1.29662e+06	12930288
68800	0.100194	1.29666e+06	12941413
68900	0.100126	1.29602e+06	12943792
69000	0.100132	1.29521e+06	12935080
69100	0.100066	1.29494e+06	12940870
69200	0.100156	1.29491e+06	12928862
69300	0.0999928	1.29281e+06	12929076
69400	0.10003	1.29389e+06	12935009
69500	0.100167	1.29626e+06	12940967
69600	0.100107	1.29551e+06	12941287
69700	0.100061	1.29538e+06	12945967
69800	0.100111	1.29526e+06	12938265
69900	0.10012	1.29497e+06	12934173
70000	0.100068	1.29456e+06	12936736
70100	0.100161	1.29531e+06	12932300
70200	0.100114	1.29482e+06	12933508
70300	0.100094	1.29525e+06	12940362
70400	0.100121	1.29445e+06	12928953
70500	0.100038	1.29336e+06	12928707
70600	0.10003	1.29418e+06	12937919
70700	0.100014	1.2944e+06	12942257
70800	0.099841	1.29137e+06	12934234
70900	0.0998171	1.29078e+06	12931477
71000	0.0998335	1.29147e+06	12936219
71100	0.0998661	1.29176e+06	12934927
71200	0.100038	1.29409e+06	12936015
71300	0.100005	1.29375e+06	12936924
71400	0.100026	1.29314e+06	12927943
71500	0.0999398	1.291e+06	12917805
71600	0.0998732	1.29171e+06	12933547
71700	0.099832	1.29078e+06	12929560
71800	0.0998665	1.29107e+06	12927918
71900	0.0999061	1.29215e+06	12933675
72000	0.100029	1.29397e+06	12935949
72100	0.0998899	1.29188e+06	12933002
72200	0.0999199	1.29157e+06	12926039
72300	0.0999307	1.29197e+06	12928696
72400	0.0998574	1.2899e+06	12917384
72500	0.100046	1.29277e+06	12921782
72600	0.0999859	1.29134e+06	12915212
72700	0.0999431	1.29096e+06	12916974
72800	0.0999001	1.29038e+06	12916673
72900	0.0999028	1.29062e+06	12918748
73000	0.0998164	1.2906e+06	12929765
73100	0.0998385	1.29049e+06	12925802
73200	0.0997299	1.28791e+06	12914015
73300	0.0998412	1.28994e+06	12919904
73400	0.0998681	1.28969e+06	12913978
73500	0.0998424	1.28831e+06	12903431
73600	0.0997371	1.28797e+06	12913683
73700	0.0996836	1.28662e+06	12907066
73800	0.0997369	1.28786e+06	12912538
73900	0.0998241	1.28924e+06	12915071
74000	0.0998993	1.28967e+06	12909695
74100	0.0998697	1.28883e+06	12905153
74200	0.0997994	1.2886e+06	12911904
74300	0.0998266	1.28851e+06	12907505
74400	0.0998881	1.29028e+06	12917230
74500	0.0998436	1.28915e+06	12911651
74600	0.0998472	1.28885e+06	12908276
74700	0.0998394	1.28903e+06	12911023
74800	0.0999001	1.28881e+06	12900976
74900	0.0997826	1.28833e+06	12911330
75000	0.099753	1.28756e+06	12907451
75100	0.0998245	1.2888e+06	12910686
75200	0.0998324	1.28851e+06	12906757
75300	0.0998622	1.28909e+06	12908645
75400	0.0998561	1.28955e+06	12914072
75500	0.0997774	1.28878e+06	12916524
75600	0.0997798	1.28867e+06	12915089
75700	0.0998881	1.28971e+06	12911554
75800	0.0996047	1.28643e+06	12915371
75900	0.0996598	1.28679e+06	12911788
76000	0.099619	1.2856e+06	12905130
76100	0.099671	1.28648e+06	12907258
76200	0.099664	1.28605e+06	12903841
76300	0.0996893	1.28648e+06	12904925
76400	0.0997097	1.28755e+06	12912976
76500	0.0996285	1.28578e+06	12905774
76600	0.0996002	1.28479e+06	12899508
76700	0.0995899	1.28426e+06	12895522
76800	0.0995788	1.28495e+06	12903827
76900	0.0996172	1.28518e+06	12901190
77000	0.099491	1.28296e+06	12895187
77100	0.0994919	1.28347e+06	12900211
77200	0.0995422	1.28408e+06	12899881
77300	0.0995866	1.2858e+06	12911321
77400	0.099564	1.28447e+06	12900966
77500	0.0996075	1.28575e+06	12908202
77600	0.0996235	1.28614e+06	12910000
77700	0.0996355	1.286e+06	12907043
77800	0.0995239	1.28451e+06	12906590
77900	0.0995458	1.2854e+06	12912658
78000	0.0996632	1.28648e+06	12908296
78100	0.0996068	1.28556e+06	12906320
78200	0.0995535	1.28492e+06	12906874
78300	0.0995162	1.28414e+06	12903852
78400	0.0995704	1.2847e+06	12902460
78500	0.0995207	1.28415e+06	12903393
78600	0.0995364	1.28434e+06	12903201
78700	0.0995722	1.28487e+06	12903918
78800	0.09951	1.28312e+06	12894392
78900	0.0995731	1.28494e+06	12904445
79000	0.0994894	1.28419e+06	12907799
79100	0.0995215	1.28489e+06	12910724
79200	0.0995391	1.28485e+06	12907970
79300	0.0995825	1.28582e+06	12912090
79400	0.0995094	1.28436e+06	12906943
79500	0.0993801	1.28271e+06	12907126
79600	0.099354	1.28141e+06	12897373
79700	0.0994127	1.28343e+06	12910160
79800	0.0994092	1.28221e+06	12898256
79900	0.0995148	1.28394e+06	12902025
80000	0.0995122	1.28373e+06	12900273
80100	0.0995339	1.28349e+06	12894965
80200	0.0995781	1.28422e+06	12896626
80300	0.0996033	1.28403e+06	12891433
80400	0.0994961	1.28315e+06	12896487
80500	0.0994581	1.28263e+06	12896161
80600	0.099564	1.28416e+06	12897793
80700	0.0996169	1.28508e+06	12900182
80800	0.0995931	1.28522e+06	12904723
80900	0.0995238	1.28336e+06	12895051
81000	0.0995201	1.28313e+06	12893203
81100	0.0995529	1.28391e+06	12896759
81200	0.0994936	1.2832e+06	12897314
81300	0.0993621	1.28128e+06	12895102
81400	0.0994149	1.28226e+06	12898069
81500	0.0993657	1.28189e+06	12900702
81600	0.099474	1.28253e+06	12893152
81700	0.0993236	1.28121e+06	12899351
81800	0.0994267	1.28106e+06	12884467
81900	0.0994364	1.28211e+06	12893787
82000	0.0992773	1.28074e+06	12900623
82100	0.099256	1.27936e+06	12889463
82200	0.0992712	1.27956e+06	12889498
82300	0.099196	1.27906e+06	12894293
82400	0.0992793	1.2791e+06	12883882
82500	0.0992315	1.27934e+06	12892459
82600	0.0994406	1.28228e+06	12894952
82700	0.0994623	1.28168e+06	12886130
82800	0.0994602	1.28192e+06	12888761
82900	0.0993961	1.2812e+06	12889799
83000	0.0994341	1.28183e+06	12891277
83100	0.0993798	1.28125e+06	12892411
83200	0.0993114	1.27966e+06	12885347
83300	0.0993717	1.28108e+06	12891798
83400	0.0992295	1.27893e+06	12888611
83500	0.0993252	1.28049e+06	12891915
83600	0.0992664	1.27984e+06	12892995
83700	0.0993166	1.28087e+06	12896800
83800	0.0993782	1.28034e+06	12883489
83900	0.0994186	1.28137e+06	12888651
84000	0.0993845	1.28183e+06	12897685
84100	0.0994362	1.28162e+06	12888881
84200	0.0994073	1.28232e+06	12899680
84300	0.0994907	1.2826e+06	12891616
84400	0.0994359	1.28206e+06	12893354
84500	0.0993799	1.28078e+06	12887745
84600	0.099391	1.28131e+06	12891607
84700	0.0992918	1.28036e+06	12894892
84800	0.0993383	1.27974e+06	12882624
84900	0.0993305	1.27971e+06	12883337
85000	0.0993474	1.28005e+06	12884555
85100	0.0992734	1.27968e+06	12890461
85200	0.0995036	1.28121e+06	12876061
85300	0.0993225	1.27954e+06	12882650
85400	0.0993389	1.27976e+06	12882752
85500	0.099391	1.27986e+06	12877001
85600	0.099226	1.27755e+06	12875193
85700	0.0992895	1.27867e+06	12878219
85800	0.0992933	1.27975e+06	12888555
85900	0.0993761	1.28011e+06	12881501
86000	0.0992762	1.27952e+06	12888491
86100	0.0993461	1.28056e+06	12889867
86200	0.0991419	1.27743e+06	12884844
86300	0.0992358	1.27822e+06	12880680
86400	0.0992078	1.27858e+06	12887906
86500	0.0991179	1.27658e+06	12879358
86600	0.0990609	1.27535e+06	12874407
86700	0.0991531	1.27717e+06	12880768
86800	0.0992443	1.27771e+06	12874408
86900	0.0993512	1.27912e+06	12874702
87000	0.0992846	1.27975e+06	12889668
87100	0.0992765	1.27868e+06	12879984
87200	0.0992364	1.27799e+06	12878206
87300	0.0991998	1.2775e+06	12878092
87400	0.099145	1.27648e+06	12874834
87500	0.0991382	1.27649e+06	12875832
87600	0.0992065	1.27818e+06	12884010
87700	0.0990773	1.27595e+06	12878344
87800	0.099256	1.27905e+06	12886358
87900	0.0991332	1.27705e+06	12882181
88000	0.0990981	1.27618e+06	12877910
88100	0.0991776	1.27721e+06	12878049
88200	0.0992367	1.27796e+06	12877868
88300	0.0992036	1.27675e+06	12870012
88400	0.0990218	1.27546e+06	12880636
88500	0.0992303	1.2777e+06	12876106
88600	0.0991211	1.27688e+06	12882063
88700	0.0990982	1.27548e+06	12870911
88800	0.0990284	1.27594e+06	12884624
88900	0.0991071	1.27656e+06	12880663
89000	0.0989872	1.27402e+06	12870531
89100	0.0989885	1.27343e+06	12864428
89200	0.0990211	1.27393e+06	12865277
89300	0.0990432	1.2761e+06	12884274
89400	0.0991164	1.27638e+06	12877557
89500	0.0991941	1.2767e+06	12870708
89600	0.0991151	1.27599e+06	12873835
89700	0.0990841	1.27582e+06	12876123
89800	0.0990548	1.27521e+06	12873779
89900	0.0990489	1.27585e+06	12880994
90000	0.0990341	1.27513e+06	12875682
90100	0.0990918	1.27596e+06	12876582
90200	0.099065	1.27621e+06	12882520
90300	0.0990448	1.27566e+06	12879649
90400	0.099037	1.27526e+06	12876612
90500	0.0989771	1.27467e+06	12878443
90600	0.0989812	1.27392e+06	12870273
90700	0.0990078	1.27433e+06	12871055
90800	0.0991105	1.27594e+06	12873950
90900	0.0990373	1.27488e+06	12872696
91000	0.098999	1.2736e+06	12864748
91100	0.0990434	1.27489e+06	12871993
91200	0.099016	1.2742e+06	12868592
91300	0.0989909	1.27377e+06	12867532
91400	0.0989542	1.27204e+06	12854830
91500	0.0989345	1.27251e+06	12862095
91600	0.098917	1.27232e+06	12862512
91700	0.0988341	1.2714e+06	12864016
91800	0.0988706	1.27184e+06	12863680
91900	0.0988808	1.27173e+06	12861188
92000	0.0988922	1.27198e+06	12862256
92100	0.0989801	1.27336e+06	12864804
92200	0.0989925	1.27331e+06	12862694
92300	0.0988522	1.27192e+06	12866846
92400	0.098886	1.27246e+06	12867911
92500	0.0988454	1.27099e+06	12858385
92600	0.0988907	1.27168e+06	12859451
92700	0.0988817	1.27148e+06	12858576
92800	0.0988618	1.27114e+06	12857785
92900	0.0989382	1.27163e+06	12852761
93000	0.0989308	1.27291e+06	12866698
93100	0.0989223	1.27259e+06	12864585
93200	0.0989115	1.27261e+06	12866156
93300	0.0989352	1.27228e+06	12859780
93400	0.0988471	1.27106e+06	12858888
93500	0.0988379	1.27165e+06	12866017
93600	0.0988951	1.2716e+06	12858035
93700	0.0989394	1.27309e+06	12867353
93800	0.0989079	1.27283e+06	12868817
93900	0.0987787	1.27065e+06	12863626
94000	0.098761	1.27024e+06	12861803
94100	0.0989153	1.27086e+06	12847984
94200	0.0988736	1.27055e+06	12850286
94300	0.0988226	1.26954e+06	12846677
94400	0.0987896	1.26979e+06	12853436
94500	0.0987965	1.27113e+06	12866105
94600	0.0988069	1.27117e+06	12865222
94700	0.0988013	1.27088e+06	12863007
94800	0.0988873	1.27173e+06	12860406
94900	0.0988283	1.27048e+06	12855461
95000	0.0987527	1.2693e+06	12853281
95100	0.0987988	1.26923e+06	12846561
95200	0.0987825	1.26927e+06	12849184
95300	0.098727	1.26838e+06	12847334
95400	0.0988018	1.26856e+06	12839458
95500	0.0987903	1.26941e+06	12849521
95600	0.0987345	1.26824e+06	12844925
95700	0.0988332	1.26941e+06	12843962
95800	0.0987627	1.2672e+06	12830796
95900	0.0988793	1.26996e+06	12843490
96000	0.098844	1.26969e+06	12845425
96100	0.0988634	1.26901e+06	12836029
96200	0.0989812	1.27058e+06	12836599
96300	0.0988419	1.26968e+06	12845551
96400	0.0988893	1.2706e+06	12848714
96500	0.0989282	1.27065e+06	12844112
96600	0.0988615	1.27027e+06	12848936
96700	0.0989592	1.27185e+06	12852238
96800	0.0988289	1.26967e+06	12847186
96900	0.0988463	1.27046e+06	12852930
97000	0.0987569	1.26942e+06	12853977
97100	0.0988243	1.26973e+06	12848368
97200	0.0988254	1.27025e+06	12853523
97300	0.0986627	1.26693e+06	12840985
97400	0.0986883	1.26772e+06	12845653
97500	0.0987385	1.26772e+06	12839119
97600	0.0986467	1.26679e+06	12841704
97700	0.0985489	1.26493e+06	12835542
97800	0.0986593	1.267e+06	12842175
97900	0.0986329	1.26652e+06	12840737
98000	0.098634	1.26632e+06	12838542
98100	0.098639	1.26741e+06	12848999
98200	0.0986819	1.26704e+06	12839661
98300	0.0986635	1.26725e+06	12844163
98400	0.0987493	1.2681e+06	12841641
98500	0.0987895	1.26909e+06	12846408
98600	0.0987116	1.26828e+06	12848346
98700	0.0987249	1.26762e+06	12839945
98800	0.0988128	1.26876e+06	12840036
98900	0.098894	1.26973e+06	12839286
99000	0.0988981	1.27038e+06	12845294
99100	0.0988996	1.26896e+06	12830781
99200	0.0989551	1.26982e+06	12832308
99300	0.098806	1.26862e+06	12839540
99400	0.0988846	1.26945e+06	12837663
99500	0.0989474	1.27128e+06	12848018
99600	0.0988312	1.26889e+06	12838927
99700	0.0988712	1.26858e+06	12830594
99800	0.09891	1.26873e+06	12827120
99900	0.0988944	1.26888e+06	12830662
100000	0.0988358	1.26892e+06	12838697
100100	0.0989396	1.27038e+06	12839979
100200	0.0988927	1.26996e+06	12841768
100300	0.098796	1.2687e+06	12841665
100400	0.0989697	1.27055e+06	12837786
100500	0.098881	1.26934e+06	12837077
100600	0.0988199	1.26919e+06	12843458
100700	0.0988873	1.26977e+06	12840614
100800	0.0988716	1.26954e+06	12840278
100900	0.0987579	1.26765e+06	12835963
101000	0.0987876	1.26843e+06	12839976
101100	0.0989321	1.26907e+06	12827636
101200	0.0988432	1.26892e+06	12837745
101300	0.0986857	1.26624e+06	12831034
101400	0.0988603	1.26899e+06	12836166
101500	0.0988486	1.26907e+06	12838562
101600	0.0988438	1.26832e+06	12831566
101700	0.0987755	1.26782e+06	12835334
101800	0.0987361	1.26745e+06	12836784
101900	0.098717	1.26688e+06	12833446
102000	0.0987678	1.26755e+06	12833606
102100	0.0987946	1.26786e+06	12833251
102200	0.0987859	1.26798e+06	12835617
102300	0.0987798	1.26784e+06	12835058
102400	0.0987378	1.26696e+06	12831575
102500	0.0985961	1.26476e+06	12827731
102600	0.0986946	1.26671e+06	12834598
102700	0.0987081	1.26596e+06	12825247
102800	0.0987826	1.26624e+06	12818432
102900	0.0987738	1.26734e+06	12830734
103000	0.0986568	1.26503e+06	12822580
103100	0.0986666	1.26556e+06	12826664
103200	0.0986381	1.2652e+06	12826653
103300	0.0987177	1.26577e+06	12822087
103400	0.098564	1.26334e+06	12817493
103500	0.0986393	1.26391e+06	12813414
103600	0.0986553	1.26477e+06	12820084
103700	0.0985482	1.26252e+06	12811165
103800	0.0986536	1.26512e+06	12823876
103900	0.0985236	1.26321e+06	12821414
104000	0.0985831	1.26404e+06	12822106
104100	0.0985134	1.26259e+06	12816470
104200	0.0985498	1.26348e+06	12820682
104300	0.0986268	1.26459e+06	12822019
104400	0.0985941	1.26422e+06	12822485
104500	0.0986218	1.26515e+06	12828317
104600	0.0986192	1.26465e+06	12823576
104700	0.0986497	1.26528e+06	12826034
104800	0.0986057	1.26437e+06	12822521
104900	0.0986273	1.2646e+06	12822023
105000	0.0985851	1.26462e+06	12827694
105100	0.098594	1.26359e+06	12816052
105200	0.0985779	1.26357e+06	12817974
105300	0.0986507	1.26406e+06	12813470
105400	0.0987341	1.26647e+06	12827045
105500	0.098577	1.26344e+06	12816757
105600	0.0985137	1.26287e+06	12819242
105700	0.0985909	1.26446e+06	12825290
105800	0.0985749	1.26385e+06	12821252
105900	0.0986843	1.26502e+06	12818815
106000	0.0987659	1.26579e+06	12816089
106100	0.098648	1.26406e+06	12813859
106200	0.0986101	1.26348e+06	12812907
106300	0.0985411	1.26247e+06	12811624
106400	0.0986101	1.26383e+06	12816448
106500	0.098506	1.26125e+06	12803768
106600	0.0985779	1.26318e+06	12813978
106700	0.0985378	1.2628e+06	12815348
106800	0.0985857	1.26299e+06	12811107
106900	0.0986055	1.2637e+06	12815705
107000	0.0985931	1.26351e+06	12815437
107100	0.098626	1.26394e+06	12815463
107200	0.0985611	1.26308e+06	12815200
107300	0.0986007	1.26452e+06	12824672
107400	0.0985609	1.263e+06	12814395
107500	0.0985061	1.26307e+06	12822269
107600	0.0983373	1.26065e+06	12819642
107700	0.0985158	1.26228e+06	12813003
107800	0.0985047	1.26198e+06	12811332
107900	0.0983972	1.26133e+06	12818719
108000	0.0986012	1.26381e+06	12817444
108100	0.0985488	1.26302e+06	12816148
108200	0.0984973	1.26285e+06	12821169
108300	0.09859	1.26327e+06	12813340
108400	0.0986023	1.26369e+06	12816018
108500	0.0986031	1.26317e+06	12810689
108600	0.0986587	1.26433e+06	12815230
108700	0.098606	1.26311e+06	12809705
108800	0.0985081	1.26131e+06	12804135
108900	0.098564	1.26342e+06	12818267
109000	0.0986363	1.26358e+06	12810488
109100	0.0986536	1.26338e+06	12806221
109200	0.0986227	1.26281e+06	12804419
109300	0.0986255	1.26327e+06	12808727
109400	0.0986315	1.26356e+06	12810904
109500	0.09875	1.26532e+06	12813317
109600	0.0986633	1.26494e+06	12820729
109700	0.0986203	1.26336e+06	12810367
109800	0.0984866	1.263e+06	12824108
109900	0.098535	1.26326e+06	12820437
110000	0.0985729	1.26336e+06	12816464
110100	0.0986651	1.2654e+06	12825259
110200	0.0986117	1.26382e+06	12816151
110300	0.0986048	1.26426e+06	12821524
110400	0.0987165	1.26621e+06	12826738
110500	0.0987149	1.26542e+06	12818976
110600	0.0986302	1.26401e+06	12815618
110700	0.098647	1.26454e+06	12818860
110800	0.0986745	1.26369e+06	12806612
110900	0.0986888	1.26396e+06	12807503
111000	0.0987398	1.26498e+06	12811253
111100	0.0986915	1.26373e+06	12804816
111200	0.0986943	1.26379e+06	12805096
111300	0.0987878	1.26503e+06	12805552
111400	0.0988291	1.26555e+06	12805435
111500	0.0987978	1.26624e+06	12816469
111600	0.0987722	1.2653e+06	12810294
111700	0.0986012	1.263e+06	12809217
111800	0.0986354	1.26275e+06	12802171
111900	0.0985664	1.26194e+06	12802987
112000	0.0986284	1.26275e+06	12803065
112100	0.0986068	1.26214e+06	12799730
112200	0.0985685	1.2623e+06	12806287
112300	0.0986257	1.26262e+06	12802165
112400	0.0984954	1.261e+06	12802664
112500	0.0986346	1.26269e+06	12801658
112600	0.0986079	1.26254e+06	12803640
112700	0.0984682	1.26068e+06	12802938
112800	0.0985078	1.2608e+06	12799016
112900	0.0985227	1.26196e+06	12808868
113000	0.0986742	1.26366e+06	12806353
113100	0.0985648	1.26169e+06	12800611
113200	0.0985986	1.26233e+06	12802769
113300	0.098596	1.26134e+06	12793017
113400	0.0985054	1.26064e+06	12797643
113500	0.0985582	1.26117e+06	12796203
113600	0.0986416	1.26338e+06	12807819
113700	0.098514	1.26085e+06	12798718
113800	0.0985229	1.2613e+06	12802116
113900	0.0985693	1.26154e+06	12798468
114000	0.0985436	1.26201e+06	12806575
114100	0.0985064	1.26093e+06	12800524
114200	0.0985825	1.26188e+06	12800273
114300	0.0984985	1.26111e+06	12803386
114400	0.0986374	1.26239e+06	12798332
114500	0.0985815	1.26227e+06	12804348
114600	0.0985329	1.26208e+06	12808675
114700	0.0984412	1.25975e+06	12796977
114800	0.0984541	1.26024e+06	12800289
114900	0.0984952	1.26073e+06	12799955
115000	0.0985898	1.26201e+06	12800569
115100	0.0984081	1.25938e+06	12797517
115200	0.0985488	1.26113e+06	12797012
115300	0.0983871	1.25856e+06	12791950
115400	0.0983219	1.25718e+06	12786370
115500	0.098475	1.26009e+06	12796057
115600	0.0983902	1.25867e+06	12792642
115700	0.0983028	1.25654e+06	12782356
115800	0.0984211	1.25889e+06	12790893
115900	0.0983967	1.25893e+06	12794456
116000	0.098411	1.25884e+06	12791614
116100	0.09845	1.25913e+06	12789516
116200	0.0984266	1.25867e+06	12787858
116300	0.098441	1.25933e+06	12792775
116400	0.0983381	1.25858e+06	12798502
116500	0.0983412	1.25795e+06	12791698
116600	0.0983961	1.25838e+06	12788899
116700	0.0983788	1.25857e+06	12793107
116800	0.0983781	1.25849e+06	12792420
116900	0.0983174	1.25663e+06	12781352
117000	0.0983446	1.25742e+06	12785837
117100	0.0984585	1.25877e+06	12784784
117200	0.0984015	1.25755e+06	12779739
117300	0.0983364	1.25762e+06	12788989
117400	0.0983766	1.25816e+06	12789247
117500	0.098239	1.25684e+06	12793710
117600	0.0983051	1.25745e+06	12791278
117700	0.0983486	1.25795e+06	12790741
117800	0.0982706	1.2566e+06	12787121
117900	0.0983263	1.25765e+06	12790585
118000	0.0982936	1.25709e+06	12789155
118100	0.0981473	1.25527e+06	12789652
118200	0.0983109	1.25785e+06	12794656
118300	0.0983183	1.25739e+06	12789001
118400	0.0984304	1.25871e+06	12787770
118500	0.0982954	1.25704e+06	12788437
118600	0.0984315	1.25869e+06	12787420
118700	0.0982199	1.25556e+06	12783139
118800	0.0982673	1.25672e+06	12788775
118900	0.0983608	1.25804e+06	12790071
119000	0.0982663	1.25629e+06	12784577
119100	0.098237	1.25688e+06	12794398
119200	0.0983802	1.25859e+06	12793098
119300	0.098379	1.25704e+06	12777526
119400	0.0983751	1.2575e+06	12782661
119500	0.0983576	1.25777e+06	12787743
119600	0.0983761	1.25865e+06	12794228
119700	0.0983569	1.2586e+06	12796226
119800	0.09842	1.25956e+06	12797826
119900	0.0984996	1.26012e+06	12793136
120000	0.0983999	1.25944e+06	12799153
120100	0.0984745	1.26028e+06	12798076
120200	0.0984324	1.25921e+06	12792684
120300	0.0984268	1.25878e+06	12788989
120400	0.0983667	1.25795e+06	12788363
120500	0.0983427	1.25806e+06	12792580
120600	0.0984448	1.25937e+06	12792622
120700	0.0983723	1.25788e+06	12786957
120800	0.0982306	1.25591e+06	12785354
120900	0.0983336	1.25672e+06	12780154
121000	0.0982654	1.25654e+06	12787226
121100	0.0983032	1.25668e+06	12783730
121200	0.098354	1.25744e+06	12784798
121300	0.09824	1.2556e+06	12780948
121400	0.0982152	1.25597e+06	12787931
121500	0.0982884	1.25623e+06	12781025
121600	0.0983224	1.25638e+06	12778168
121700	0.0982163	1.25592e+06	12787255
121800	0.0983706	1.25793e+06	12787674
121900	0.0983234	1.25687e+06	12783021
122000	0.0984034	1.25854e+06	12789630
122100	0.0983515	1.25773e+06	12788131
122200	0.0982396	1.25713e+06	12796615
122300	0.0982769	1.25668e+06	12787137
122400	0.098306	1.25699e+06	12786501
122500	0.098365	1.25764e+06	12785424
122600	0.0982879	1.25729e+06	12791911
122700	0.0983242	1.25652e+06	12779401
122800	0.0982199	1.25521e+06	12779567
122900	0.0983042	1.25624e+06	12779069
123000	0.0982822	1.25648e+06	12784458
123100	0.0982081	1.25551e+06	12784186
123200	0.098198	1.25496e+06	12779898
123300	0.0982494	1.25564e+06	12780129
123400	0.0982659	1.25578e+06	12779415
123500	0.0981336	1.25328e+06	12771132
123600	0.098144	1.25398e+06	12776950
123700	0.0981671	1.25431e+06	12777331
123800	0.0981892	1.25422e+06	12773516
123900	0.0982143	1.25456e+06	12773660
124000	0.0981917	1.25418e+06	12772728
124100	0.098161	1.25367e+06	12771534
124200	0.0981922	1.25502e+06	12781236
124300	0.0981159	1.25425e+06	12783315
124400	0.0980539	1.25272e+06	12775811
124500	0.0981641	1.25421e+06	12776677
124600	0.0980434	1.25295e+06	12779510
124700	0.098	1.25211e+06	12776646
124800	0.0980303	1.25316e+06	12783410
124900	0.0980086	1.25241e+06	12778576
125000	0.0980193	1.25206e+06	12773578
125100	0.0980657	1.2532e+06	12779152
125200	0.0979574	1.25094e+06	12770226
125300	0.0979262	1.2505e+06	12769840
125400	0.0978557	1.2489e+06	12762624
125500	0.0978556	1.24852e+06	12758824
125600	0.0977828	1.24966e+06	12780004
125700	0.097795	1.24866e+06	12768155
125800	0.0978097	1.249e+06	12769711
125900	0.0976842	1.24734e+06	12769063
126000	0.0978833	1.25021e+06	12772494
126100	0.0979216	1.25063e+06	12771726
126200	0.0978832	1.24963e+06	12766563
126300	0.0979583	1.25129e+06	12773704
126400	0.0978554	1.24934e+06	12767223
126500	0.0978846	1.24989e+06	12768994
126600	0.097915	1.25008e+06	12767003
126700	0.0978302	1.24981e+06	12775345
126800	0.0979197	1.2496e+06	12761446
126900	0.0979221	1.25055e+06	12770837
127000	0.0978227	1.24897e+06	12767674
127100	0.0978816	1.24867e+06	12756978
127200	0.0979081	1.25041e+06	12771308
127300	0.0979079	1.24941e+06	12761126
127400	0.097909	1.24963e+06	12763186
127500	0.0977918	1.24847e+06	12766593
127600	0.0977488	1.24693e+06	12756458
127700	0.0978095	1.24788e+06	12758269
127800	0.0977981	1.24773e+06	12758211
127900	0.0978202	1.24798e+06	12757927
128000	0.097809	1.24727e+06	12752090
128100	0.0978435	1.24803e+06	12755383
128200	0.0978072	1.24731e+06	12752756
128300	0.0978237	1.2477e+06	12754626
128400	0.0978795	1.24839e+06	12754359
128500	0.0976722	1.24558e+06	12752659
128600	0.0976748	1.24605e+06	12757145
128700	0.0978002	1.24733e+06	12753886
128800	0.0977426	1.24686e+06	12756533
128900	0.0978404	1.24897e+06	12765345
129000	0.0979286	1.24903e+06	12754448
129100	0.0978671	1.24871e+06	12759226
129200	0.0976831	1.24661e+06	12761741
129300	0.0977884	1.24888e+06	12771254
129400	0.0977475	1.24736e+06	12761080
129500	0.0979034	1.24866e+06	12753971
129600	0.097878	1.24852e+06	12755896
129700	0.0977495	1.24661e+06	12753153
129800	0.0978053	1.24727e+06	12752594
129900	0.0977766	1.24735e+06	12757163
130000	0.0978823	1.24949e+06	12765178
130100	0.0978806	1.24856e+06	12755923
130200	0.0980321	1.25188e+06	12770068
130300	0.0979502	1.25031e+06	12764741
130400	0.0979505	1.24997e+06	12761249
130500	0.0979585	1.25044e+06	12765043
130600	0.0979934	1.25e+06	12755946
130700	0.0980106	1.2509e+06	12762874
130800	0.0979631	1.25083e+06	12768379
130900	0.0979392	1.24914e+06	12754271
131000	0.0979233	1.24888e+06	12753661
131100	0.098003	1.24927e+06	12747233
131200	0.0978694	1.24844e+06	12756177
131300	0.09788	1.24878e+06	12758258
131400	0.0978368	1.24726e+06	12748417
131500	0.0978671	1.24885e+06	12760656
131600	0.0978865	1.24816e+06	12751144
131700	0.0978734	1.2486e+06	12757341
131800	0.0978264	1.24792e+06	12756481
131900	0.0978173	1.24651e+06	12743272
132000	0.097903	1.24891e+06	12756585
132100	0.0979543	1.24829e+06	12743649
132200	0.0978576	1.24759e+06	12748998
132300	0.097803	1.24706e+06	12750752
132400	0.0978106	1.24709e+06	12750054
132500	0.0978395	1.2474e+06	12749469
132600	0.0978387	1.24738e+06	12749392
132700	0.0977906	1.24707e+06	12752492
132800	0.0978416	1.24744e+06	12749563
132900	0.0979753	1.24977e+06	12755922
133000	0.0979897	1.24951e+06	12751430
133100	0.0979781	1.24985e+06	12756411
133200	0.0978397	1.24759e+06	12751354
133300	0.0978953	1.24851e+06	12753550
133400	0.0977864	1.24554e+06	12737372
133500	0.097891	1.24779e+06	12746677
133600	0.0979427	1.24785e+06	12740600
133700	0.0979808	1.25008e+06	12758467
133800	0.0979374	1.24814e+06	12744294
133900	0.0978117	1.24745e+06	12753580
134000	0.0978072	1.24708e+06	12750375
134100	0.0977647	1.24616e+06	12746505
134200	0.0978706	1.24715e+06	12742873
134300	0.0978336	1.24724e+06	12748610
134400	0.0979052	1.24827e+06	12749741
134500	0.0978527	1.24729e+06	12746613
134600	0.0978612	1.24789e+06	12751609
134700	0.0979148	1.24815e+06	12747305
134800	0.0977838	1.24608e+06	12743213
134900	0.0977669	1.24681e+06	12752861
135000	0.0978703	1.24773e+06	12748833
135100	0.0978125	1.24642e+06	12743000
135200	0.0977845	1.24527e+06	12734819
135300	0.0978132	1.24602e+06	12738732
135400	0.0977789	1.2454e+06	12736941
135500	0.0976883	1.2448e+06	12742557
135600	0.0977258	1.2449e+06	12738664
135700	0.0976827	1.24457e+06	12740904
135800	0.0977635	1.24543e+06	12739203
135900	0.0976967	1.24489e+06	12742370
136000	0.0978312	1.24671e+06	12743445
136100	0.0976546	1.24455e+06	12744369
136200	0.0976691	1.24475e+06	12744605
136300	0.0976684	1.24443e+06	12741336
136400	0.0976683	1.24504e+06	12747614
136500	0.0976853	1.24537e+06	12748810
136600	0.0976574	1.24421e+06	12740586
136700	0.0976222	1.2436e+06	12738863
136800	0.0977516	1.24631e+06	12749810
136900	0.0977164	1.24599e+06	12751090
137000	0.0977821	1.24676e+06	12750396
137100	0.0978224	1.24632e+06	12740599
137200	0.097865	1.24594e+06	12731221
137300	0.0978411	1.24635e+06	12738523
137400	0.0978082	1.24535e+06	12732572
137500	0.0977371	1.24454e+06	12733536
137600	0.0976344	1.24346e+06	12735838
137700	0.0976885	1.24442e+06	12738622
137800	0.0975613	1.24141e+06	12724448
137900	0.0977019	1.2439e+06	12731609
138000	0.0976576	1.24431e+06	12741567
138100	0.0975362	1.24262e+06	12740087
138200	0.0975442	1.24141e+06	12726673
138300	0.0975314	1.24086e+06	12722649
138400	0.0975819	1.24294e+06	12737377
138500	0.097532	1.24154e+06	12729554
138600	0.0977138	1.24413e+06	12732377
138700	0.0977127	1.24317e+06	12722665
138800	0.0976655	1.24297e+06	12726776
138900	0.0977504	1.24511e+06	12737606
139000	0.0976774	1.2438e+06	12733767
139100	0.0977174	1.24419e+06	12732528
139200	0.0976679	1.24295e+06	12726254
139300	0.0977087	1.24387e+06	12730384
139400	0.0975969	1.24237e+06	12729566
139500	0.0975717	1.24181e+06	12727181
139600	0.0975831	1.24178e+06	12725319
139700	0.0976388	1.2427e+06	12727472
139800	0.097537	1.24194e+06	12732984
139900	0.0975	1.2404e+06	12722104
140000	0.0974683	1.24026e+06	12724705
140100	0.0975672	1.24143e+06	12723871
140200	0.0975875	1.24073e+06	12714054
140300	0.0975897	1.24142e+06	12720822
140400	0.0976007	1.24155e+06	12720759
140500	0.0975358	1.24121e+06	12725706
140600	0.0976456	1.24226e+06	12722083
140700	0.0976827	1.24289e+06	12723731
140800	0.0976271	1.24177e+06	12719490
140900	0.0977473	1.24373e+06	12723906
141000	0.0976135	1.24258e+06	12729557
141100	0.0975396	1.24159e+06	12729082
141200	0.0976093	1.24149e+06	12718980
141300	0.0975856	1.24117e+06	12718809
141400	0.0975716	1.2419e+06	12728103
141500	0.0975945	1.24195e+06	12725587
141600	0.0974871	1.24055e+06	12725272
141700	0.0975408	1.24068e+06	12719638
141800	0.0975477	1.24125e+06	12724570
141900	0.0975875	1.24136e+06	12720461
142000	0.0976088	1.24174e+06	12721570
142100	0.0975484	1.24038e+06	12715558
142200	0.0975969	1.24162e+06	12721891
142300	0.0974893	1.24061e+06	12725618
142400	0.0976602	1.24262e+06	12723918
142500	0.0975937	1.24092e+06	12715192
142600	0.0975372	1.24032e+06	12716332
142700	0.0975906	1.24179e+06	12724496
142800	0.0975505	1.24011e+06	12712473
142900	0.0975097	1.23931e+06	12709603
143000	0.0973595	1.23837e+06	12719544
143100	0.0973903	1.23883e+06	12720242
143200	0.0974987	1.23947e+06	12712709
143300	0.0974297	1.2385e+06	12711718
143400	0.0974186	1.23836e+06	12711785
143500	0.0973712	1.23811e+06	12715398
143600	0.0975556	1.241e+06	12720927
143700	0.0975104	1.23977e+06	12714214
143800	0.0974937	1.24037e+06	12722530
143900	0.0975964	1.24057e+06	12711205
144000	0.0975167	1.23942e+06	12709846
144100	0.097476	1.23893e+06	12710094
144200	0.0974772	1.23892e+06	12709842
144300	0.0975515	1.24058e+06	12717152
144400	0.0974859	1.23925e+06	12712041
144500	0.0975202	1.24015e+06	12716850
144600	0.0975473	1.23964e+06	12708132
144700	0.0974463	1.23948e+06	12719605
144800	0.0975351	1.23884e+06	12701457
144900	0.0975544	1.24046e+06	12715574
145000	0.0975944	1.24027e+06	12708382
145100	0.0974771	1.23826e+06	12703054
145200	0.0975663	1.24148e+06	12724462
145300	0.0975455	1.2404e+06	12716147
145400	0.0976086	1.24158e+06	12719992
145500	0.0975764	1.24067e+06	12714874
145600	0.0975449	1.24049e+06	12717114
145700	0.097563	1.24096e+06	12719617
145800	0.097614	1.24107e+06	12714058
145900	0.0975847	1.24071e+06	12714158
146000	0.0975259	1.24014e+06	12716045
146100	0.0975377	1.23987e+06	12711648
146200	0.0975503	1.24001e+06	12711478
146300	0.0976628	1.24273e+06	12724671
146400	0.0976196	1.24093e+06	12711932
146500	0.0977572	1.24205e+06	12705456
146600	0.0976074	1.24032e+06	12707222
146700	0.0975443	1.23928e+06	12704781
146800	0.0976033	1.24064e+06	12711024
146900	0.0974683	1.23984e+06	12720403
147000	0.0974492	1.23901e+06	12714403
147100	0.0975663	1.24029e+06	12712229
147200	0.0975102	1.2399e+06	12715556
147300	0.097551	1.24088e+06	12720337
147400	0.0975878	1.24216e+06	12728650
147500	0.0975465	1.24081e+06	12720206
147600	0.0975309	1.24028e+06	12716810
147700	0.0975812	1.24042e+06	12711639
147800	0.0974832	1.23902e+06	12710067
147900	0.0975583	1.23991e+06	12709388
148000	0.097581	1.23941e+06	12701302
148100	0.0975685	1.2402e+06	12711080
148200	0.097487	1.23931e+06	12712585
148300	0.0975978	1.24105e+06	12715979
148400	0.0974931	1.23903e+06	12708939
148500	0.097586	1.24025e+06	12709269
148600	0.0975043	1.2394e+06	12711202
148700	0.0975621	1.24005e+06	12710338
148800	0.0976422	1.24134e+06	12713169
148900	0.0976232	1.2411e+06	12713141
149000	0.0976445	1.2423e+06	12722638
149100	0.097719	1.24283e+06	12718424
149200	0.0976903	1.24167e+06	12710317
149300	0.097726	1.24223e+06	12711395
149400	0.097566	1.24014e+06	12710766
149500	0.0976031	1.24099e+06	12714612
149600	0.0975265	1.24068e+06	12721449
149700	0.0974647	1.23911e+06	12713438
149800	0.0974809	1.2383e+06	12702998
149900	0.0975196	1.23897e+06	12704776
150000	0.0975295	1.24004e+06	12714489
150100	0.0974615	1.23983e+06	12721251
150200	0.0973979	1.23663e+06	12696719
150300	0.0974481	1.23857e+06	12710036
150400	0.0974701	1.23919e+06	12713498
150500	0.0974106	1.23779e+06	12706967
150600	0.0973862	1.23794e+06	12711651
150700	0.0973053	1.23615e+06	12703829
150800	0.0973797	1.2366e+06	12698734
150900	0.0973323	1.2366e+06	12704896
151000	0.0973643	1.23713e+06	12706217
151100	0.097372	1.23715e+06	12705392
151200	0.0973614	1.23735e+06	12708780
151300	0.0973533	1.23717e+06	12708024
151400	0.0973429	1.23608e+06	12698157
151500	0.0974109	1.23771e+06	12706047
151600	0.0974247	1.23763e+06	12703415
151700	0.0974188	1.23796e+06	12707647
151800	0.0973722	1.23744e+06	12708309
151900	0.0974144	1.23692e+06	12697529
152000	0.0974693	1.23813e+06	12702784
152100	0.0974016	1.23733e+06	12703398
152200	0.0973466	1.23662e+06	12703263
152300	0.0974915	1.23884e+06	12707167
152400	0.0974583	1.23768e+06	12699591
152500	0.0974022	1.23731e+06	12703114
152600	0.097417	1.23808e+06	12709058
152700	0.0974498	1.23831e+06	12707192
152800	0.0975869	1.24035e+06	12710209
152900	0.0974285	1.23837e+06	12710514
153000	0.0975312	1.23816e+06	12695024
153100	0.0973571	1.23628e+06	12698442
153200	0.0972895	1.23623e+06	12706738
153300	0.0972952	1.23607e+06	12704307
153400	0.0974278	1.23758e+06	12702579
153500	0.097498	1.23826e+06	12700312
153600	0.0974293	1.23759e+06	12702405
153700	0.0973016	1.2356e+06	12698606
153800	0.0974674	1.23809e+06	12702564
153900	0.0975824	1.2399e+06	12706184
154000	0.0973633	1.23741e+06	12709206
154100	0.0974499	1.23752e+06	12699015
154200	0.0976051	1.24001e+06	12704339
154300	0.0975612	1.23904e+06	12700147
154400	0.0975135	1.23864e+06	12702288
154500	0.0973903	1.23785e+06	12710175
154600	0.0975195	1.23878e+06	12702847
154700	0.0974642	1.23724e+06	12694334
154800	0.0975131	1.23842e+06	12700019
154900	0.0974458	1.2379e+06	12703521
155000	0.0974142	1.23756e+06	12704156
155100	0.0972925	1.23502e+06	12693876
155200	0.0974243	1.23715e+06	12698578
155300	0.0973414	1.23652e+06	12702926
155400	0.0973917	1.23712e+06	12702549
155500	0.0974462	1.23872e+06	12711818
155600	0.0974225	1.23723e+06	12699626
155700	0.0974989	1.23866e+06	12704300
155800	0.0974698	1.23857e+06	12707209
155900	0.0975257	1.23883e+06	12702601
156000	0.0974133	1.23749e+06	12703472
156100	0.0974627	1.23769e+06	12699109
156200	0.0974111	1.23708e+06	12699616
156300	0.0974829	1.23769e+06	12696446
156400	0.0975223	1.238e+06	12694487
156500	0.0975473	1.23887e+06	12700238
156600	0.0974933	1.23845e+06	12702877
156700	0.0974349	1.23754e+06	12701177
156800	0.0973702	1.2357e+06	12690795
156900	0.0973982	1.23669e+06	12697211
157000	0.0974183	1.23731e+06	12700971
157100	0.0974225	1.23662e+06	12693337
157200	0.0974314	1.23649e+06	12690911
157300	0.0974636	1.23698e+06	12691750
157400	0.0973407	1.23624e+06	12700129
157500	0.0972683	1.2344e+06	12690632
157600	0.0973889	1.23695e+06	12701124
157700	0.0973929	1.23686e+06	12699708
157800	0.0973885	1.23666e+06	12698245
157900	0.0974057	1.23651e+06	12694473
158000	0.0973953	1.23629e+06	12693524
158100	0.0973846	1.23576e+06	12689521
158200	0.0973206	1.23598e+06	12700078
158300	0.0973293	1.23674e+06	12706799
158400	0.097395	1.23614e+06	12691980
158500	0.0973234	1.23478e+06	12687380
158600	0.0973882	1.23586e+06	12690052
158700	0.0973194	1.23515e+06	12691762
158800	0.0973378	1.23493e+06	12687094
158900	0.0972591	1.23521e+06	12700226
159000	0.0973671	1.23696e+06	12704133
159100	0.09739	1.23705e+06	12701971
159200	0.0974917	1.23882e+06	12706953
159300	0.0973203	1.23652e+06	12705695
159400	0.0973313	1.23623e+06	12701257
159500	0.0973212	1.23569e+06	12696982
159600	0.0974	1.2371e+06	12701190
159700	0.0974164	1.23673e+06	12695306
159800	0.0972838	1.23513e+06	12696137
159900	0.0973364	1.2359e+06	12697223
160000	0.0972722	1.23562e+06	12702709
160100	0.0973088	1.23625e+06	12704402
160200	0.097363	1.23617e+06	12696536
160300	0.0973844	1.23621e+06	12694115
160400	0.0973415	1.23645e+06	12702156
160500	0.0973663	1.23658e+06	12700305
160600	0.0973456	1.23516e+06	12688383
160700	0.097301	1.2349e+06	12691506
160800	0.0973471	1.23437e+06	12680142
160900	0.0973261	1.23441e+06	12683210
161000	0.0972891	1.23472e+06	12691269
161100	0.0972649	1.23382e+06	12685100
161200	0.0972319	1.23276e+06	12678520
161300	0.0973201	1.23507e+06	12690776
161400	0.0972702	1.2341e+06	12687302
161500	0.0973965	1.23577e+06	12687980
161600	0.0973817	1.23538e+06	12685999
161700	0.0972087	1.2334e+06	12688151
161800	0.0972949	1.23412e+06	12684327
161900	0.0974344	1.23641e+06	12689716
162000	0.0973328	1.23561e+06	12694663
162100	0.0972564	1.23347e+06	12682678
162200	0.0973075	1.2341e+06	12682493
162300	0.0973107	1.23464e+06	12687624
162400	0.097342	1.2349e+06	12686241
162500	0.0972442	1.2327e+06	12676371
162600	0.0973221	1.23339e+06	12673322
162700	0.0972932	1.23432e+06	12686576
162800	0.097335	1.23359e+06	12673611
162900	0.0972255	1.23349e+06	12686931
163000	0.0972945	1.23327e+06	12675663
163100	0.0972101	1.23189e+06	12672416
163200	0.0972858	1.23393e+06	12683583
163300	0.097235	1.23353e+06	12686039
163400	0.09716	1.23248e+06	12685038
163500	0.0972562	1.23234e+06	12671024
163600	0.0972657	1.23223e+06	12668733
163700	0.0973046	1.23275e+06	12668998
163800	0.0972323	1.23231e+06	12673859
163900	0.0972375	1.2322e+06	12672077
164000	0.0973287	1.23387e+06	12677322
164100	0.097382	1.23367e+06	12668363
164200	0.0973627	1.23428e+06	12677140
164300	0.0973055	1.2335e+06	12676598
164400	0.0973145	1.23291e+06	12669364
164500	0.0973422	1.23365e+06	12673323
164600	0.0974063	1.23387e+06	12667231
164700	0.0973532	1.23385e+06	12673915
164800	0.0972314	1.23311e+06	12682265
164900	0.0972188	1.23175e+06	12669927
165000	0.0972395	1.23305e+06	12680526
165100	0.097448	1.23536e+06	12677090
165200	0.0974514	1.23616e+06	12684867
165300	0.0974848	1.23661e+06	12685120
165400	0.0974124	1.23497e+06	12677723
165500	0.0974934	1.23678e+06	12685813
165600	0.0973964	1.23562e+06	12686453
165700	0.0973515	1.23481e+06	12684027
165800	0.0972784	1.23377e+06	12682905
165900	0.0973059	1.23354e+06	12676953
166000	0.0974192	1.23478e+06	12674905
166100	0.0974768	1.23575e+06	12677390
166200	0.0975148	1.23697e+06	12684956
166300	0.097501	1.23607e+06	12677534
166400	0.0974074	1.23506e+06	12679301
166500	0.0974702	1.23536e+06	12674230
166600	0.0974135	1.23531e+06	12681117
166700	0.0974899	1.23566e+06	12674801
166800	0.0973309	1.23403e+06	12678687
166900	0.0973058	1.23324e+06	12673833
167000	0.097349	1.23311e+06	12666927
167100	0.097342	1.23377e+06	12674609
167200	0.0973396	1.23476e+06	12685092
167300	0.0974076	1.23459e+06	12674479
167400	0.097327	1.23349e+06	12673668
167500	0.0974295	1.23422e+06	12667849
167600	0.0974113	1.23474e+06	12675535
167700	0.0973476	1.23429e+06	12679157
167800	0.0973179	1.2341e+06	12681129
167900	0.0973799	1.23533e+06	12685708
168000	0.0972588	1.23334e+06	12681015
168100	0.0972992	1.23362e+06	12678634
168200	0.0972492	1.23346e+06	12683543
168300	0.097325	1.23401e+06	12679258
168400	0.0972986	1.23322e+06	12674598
168500	0.0972052	1.23208e+06	12675035
168600	0.0971553	1.23167e+06	12677302
168700	0.097185	1.23161e+06	12672884
168800	0.0972943	1.23304e+06	12673322
168900	0.0972392	1.23326e+06	12682769
169000	0.0972128	1.23247e+06	12678036
169100	0.0972789	1.23296e+06	12674508
169200	0.0974366	1.23507e+06	12675645
169300	0.0973601	1.23366e+06	12671146
169400	0.0973958	1.23406e+06	12670530
169500	0.0973335	1.23389e+06	12676897
169600	0.0973636	1.23375e+06	12671613
169700	0.0974269	1.23417e+06	12667632
169800	0.0973364	1.23332e+06	12670729
169900	0.0973626	1.2331e+06	12664987
170000	0.0973683	1.23363e+06	12669760
170100	0.0973959	1.23403e+06	12670282
170200	0.0973345	1.23432e+06	12681218
170300	0.0972486	1.23289e+06	12677736
170400	0.0973734	1.23386e+06	12671403
170500	0.0972936	1.23301e+06	12673060
170600	0.0973525	1.23384e+06	12673978
170700	0.097409	1.23489e+06	12677406
170800	0.0973782	1.23492e+06	12681691
170900	0.0972482	1.23337e+06	12682723
171000	0.0972917	1.23328e+06	12676098
171100	0.0973417	1.23445e+06	12681593
171200	0.0972885	1.23367e+06	12680544
171300	0.0973752	1.23419e+06	12674626
171400	0.0973461	1.2337e+06	12673311
171500	0.0972547	1.2315e+06	12662599
171600	0.0972608	1.23231e+06	12670206
171700	0.0971585	1.23122e+06	12672324
171800	0.0971889	1.23162e+06	12672439
171900	0.0971644	1.23052e+06	12664351
172000	0.0972964	1.23212e+06	12663532
172100	0.0971913	1.23148e+06	12670697
172200	0.0973119	1.23245e+06	12664969
172300	0.0973166	1.23168e+06	12656457
172400	0.0971802	1.23029e+06	12659893
172500	0.0972002	1.23061e+06	12660610
172600	0.0971841	1.22989e+06	12655241
172700	0.0971587	1.22909e+06	12650321
172800	0.0971322	1.22892e+06	12652002
172900	0.0971765	1.23049e+06	12662464
173000	0.0971078	1.22999e+06	12666186
173100	0.0971442	1.23005e+06	12662138
173200	0.0971382	1.23055e+06	12668082
173300	0.0971733	1.23121e+06	12670274
173400	0.0972653	1.2328e+06	12674639
173500	0.0972193	1.23187e+06	12671000
173600	0.0971694	1.23059e+06	12664392
173700	0.0972316	1.23178e+06	12668486
173800	0.0972717	1.2314e+06	12659380
173900	0.097303	1.2328e+06	12669671
174000	0.0972436	1.23117e+06	12660693
174100	0.0973178	1.23209e+06	12660478
174200	0.0973356	1.23314e+06	12668934
174300	0.097369	1.23343e+06	12667539
174400	0.0973213	1.23254e+06	12664628
174500	0.0973189	1.23214e+06	12660834
174600	0.0973688	1.23262e+06	12659255
174700	0.0973888	1.23289e+06	12659414
174800	0.0973056	1.23193e+06	12660426
174900	0.0972605	1.23156e+06	12662497
175000	0.0972966	1.23221e+06	12664461
175100	0.0971984	1.23077e+06	12662483
175200	0.0972214	1.23155e+06	12667510
175300	0.0972411	1.2314e+06	12663355
175400	0.0972578	1.23157e+06	12662974
175500	0.0972665	1.23108e+06	12656796
175600	0.0971713	1.22909e+06	12648680
175700	0.0970544	1.22823e+06	12655099
175800	0.0971439	1.22939e+06	12655337
175900	0.0970981	1.2286e+06	12653142
176000	0.0970761	1.22846e+06	12654636
176100	0.0971146	1.22979e+06	12663334
176200	0.0972556	1.23087e+06	12656000
176300	0.0971479	1.23044e+06	12665648
176400	0.0971469	1.2306e+06	12667419
176500	0.0972204	1.23076e+06	12659507
176600	0.0971487	1.22935e+06	12654314
176700	0.0973101	1.23077e+06	12647879
176800	0.097286	1.23227e+06	12666462
176900	0.0973221	1.23133e+06	12652126
177000	0.0971324	1.22896e+06	12652467
177100	0.0971637	1.22971e+06	12656106
177200	0.0972721	1.23093e+06	12654479
177300	0.0973105	1.2311e+06	12651219
177400	0.0973211	1.23169e+06	12655985
177500	0.0971216	1.22929e+06	12657245
177600	0.0971994	1.22993e+06	12653658
177700	0.097246	1.23087e+06	12657280
177800	0.0971405	1.22862e+06	12647879
177900	0.0972207	1.23024e+06	12654129
178000	0.0971831	1.22881e+06	12644244
178100	0.0971634	1.22758e+06	12634189
178200	0.0971842	1.22908e+06	12646927
178300	0.097125	1.22903e+06	12654115
178400	0.0971575	1.22783e+06	12637488
178500	0.0971199	1.22823e+06	12646560
178600	0.0971928	1.23047e+06	12660051
178700	0.0971546	1.22965e+06	12656621
178800	0.0971857	1.22998e+06	12655931
178900	0.0971586	1.22982e+06	12657891
179000	0.0970403	1.22836e+06	12658274
179100	0.0971309	1.229e+06	12653004
179200	0.0970787	1.22788e+06	12648271
179300	0.0971793	1.22951e+06	12652020
179400	0.097085	1.22785e+06	12647209
179500	0.097093	1.22761e+06	12643653
179600	0.0970962	1.22817e+06	12649057
179700	0.0972225	1.22976e+06	12648890
179800	0.0970855	1.22794e+06	12648042
179900	0.097125	1.22812e+06	12644725
180000	0.0970856	1.22786e+06	12647141
180100	0.0971943	1.23018e+06	12656894
180200	0.0971115	1.22905e+06	12656017
180300	0.0969893	1.2276e+06	12657101
180400	0.0971861	1.22985e+06	12654628
180500	0.0971653	1.22977e+06	12656468
180600	0.0972807	1.23105e+06	12654576
180700	0.0972033	1.2295e+06	12648721
180800	0.0973162	1.23173e+06	12657041
180900	0.0972796	1.23121e+06	12656400
181000	0.097186	1.22954e+06	12651445
181100	0.0971462	1.22872e+06	12648133
181200	0.09726	1.23059e+06	12652548
181300	0.0972877	1.23173e+06	12660687
181400	0.0971775	1.22868e+06	12643706
181500	0.0972498	1.23073e+06	12655364
181600	0.0972824	1.23121e+06	12656033
181700	0.0972644	1.22994e+06	12645277
181800	0.0972025	1.22952e+06	12649089
181900	0.0972394	1.23018e+06	12651052
182000	0.0971566	1.22917e+06	12651442
182100	0.0973064	1.23087e+06	12649385
182200	0.0971174	1.22763e+06	12640728
182300	0.0971828	1.22839e+06	12640026
182400	0.0971942	1.22855e+06	12640109
182500	0.097127	1.22757e+06	12638827
182600	0.0972074	1.22878e+06	12640812
182700	0.0970831	1.22773e+06	12646215
182800	0.0970354	1.22733e+06	12648269
182900	0.0970929	1.22669e+06	12634214
183000	0.097189	1.22879e+06	12643334
183100	0.0972341	1.22927e+06	12642407
183200	0.0971817	1.22879e+06	12644227
183300	0.0971927	1.22827e+06	12637476
183400	0.0972389	1.2295e+06	12644067
183500	0.0972518	1.22956e+06	12643105
183600	0.0971537	1.22807e+06	12640437
183700	0.0971385	1.22717e+06	12633153
183800	0.0971083	1.22585e+06	12623537
183900	0.0971148	1.2266e+06	12630383
184000	0.0972315	1.22815e+06	12631182
184100	0.0971023	1.22627e+06	12628655
184200	0.0971125	1.22659e+06	12630557
184300	0.0972487	1.22832e+06	12630702
184400	0.0971283	1.22755e+06	12638462
184500	0.0971196	1.22624e+06	12626107
184600	0.0970842	1.22663e+06	12634679
184700	0.0971205	1.22629e+06	12626447
184800	0.097039	1.22517e+06	12625535
184900	0.0970512	1.22492e+06	12621423
185000	0.0969938	1.22607e+06	12640713
185100	0.0970219	1.22597e+06	12636056
185200	0.0971111	1.22625e+06	12627333
185300	0.097084	1.22652e+06	12633576
185400	0.0970638	1.22638e+06	12634805
185500	0.0969277	1.22407e+06	12628696
185600	0.0969731	1.22422e+06	12624349
185700	0.0969804	1.22486e+06	12629981
185800	0.0969499	1.22449e+06	12630164
185900	0.0969439	1.22416e+06	12627504
186000	0.0968533	1.22303e+06	12627606
186100	0.0969609	1.22508e+06	12634814
186200	0.0970395	1.22577e+06	12631638
186300	0.096871	1.22313e+06	12626390
186400	0.096892	1.22308e+06	12623141
186500	0.0968941	1.22348e+06	12626971
186600	0.0968222	1.22275e+06	12628845
186700	0.0968493	1.22268e+06	12624607
186800	0.096879	1.22371e+06	12631278
186900	0.0969483	1.22453e+06	12630726
187000	0.0969221	1.22332e+06	12621696
187100	0.0970079	1.22507e+06	12628514
187200	0.0970453	1.2244e+06	12616768
187300	0.0969311	1.2239e+06	12626521
187400	0.0968061	1.22291e+06	12632612
187500	0.0967665	1.22175e+06	12625716
187600	0.0967495	1.22069e+06	12617047
187700	0.0967752	1.22075e+06	12614309
187800	0.0968625	1.22256e+06	12621635
187900	0.0967341	1.22144e+06	12626773
188000	0.096788	1.22137e+06	12619001
188100	0.0966852	1.21967e+06	12614856
188200	0.0966782	1.22056e+06	12624988
188300	0.0966706	1.2193e+06	12612916
188400	0.096658	1.21905e+06	12612000
188500	0.0966842	1.2204e+06	12622550
188600	0.0968114	1.22151e+06	12617427
188700	0.0968656	1.22127e+06	12607871
188800	0.0967765	1.22159e+06	12622784
188900	0.0967629	1.22046e+06	12612930
189000	0.0967866	1.22054e+06	12610600
189100	0.0968063	1.22023e+06	12604848
189200	0.0966988	1.2195e+06	12611286
189300	0.096759	1.22013e+06	12609963
189400	0.0967827	1.22182e+06	12624362
189500	0.0967501	1.2209e+06	12619144
189600	0.0968624	1.22282e+06	12624308
189700	0.0967186	1.22018e+06	12615808
189800	0.096675	1.21874e+06	12606534
189900	0.0967401	1.22046e+06	12615916
190000	0.0966029	1.2177e+06	12605222
190100	0.0966688	1.21972e+06	12617540
190200	0.0967884	1.22068e+06	12611802
190300	0.0967194	1.21991e+06	12612902
190400	0.0967877	1.22001e+06	12605056
190500	0.096741	1.21987e+06	12609608
190600	0.0968348	1.22141e+06	12613322
190700	0.096872	1.22155e+06	12609971
190800	0.096828	1.22121e+06	12612177
190900	0.0969243	1.22331e+06	12621287
191000	0.0968279	1.22135e+06	12613616
191100	0.0968657	1.22246e+06	12620128
191200	0.0967888	1.22141e+06	12619285
191300	0.0967495	1.22109e+06	12621117
191400	0.0967659	1.2217e+06	12625342
191500	0.0967835	1.22049e+06	12610471
191600	0.0967944	1.22075e+06	12611830
191700	0.0967768	1.22073e+06	12613832
191800	0.096782	1.22094e+06	12615344
191900	0.096895	1.22239e+06	12615581
192000	0.0968535	1.22115e+06	12608262
192100	0.0969133	1.22104e+06	12599289
192200	0.0969222	1.22183e+06	12606268
192300	0.0968611	1.22259e+06	12622081
192400	0.0967828	1.22063e+06	12612090
192500	0.0968399	1.22242e+06	12623113
192600	0.0967586	1.21973e+06	12605911
192700	0.0967473	1.21985e+06	12608630
192800	0.0968378	1.2213e+06	12611783
192900	0.0967506	1.22035e+06	12613349
193000	0.0967843	1.22144e+06	12620180
193100	0.0967932	1.221e+06	12614565
193200	0.096867	1.22103e+06	12605234
193300	0.0967708	1.22092e+06	12616665
193400	0.0968056	1.22142e+06	12617246
193500	0.0967953	1.22129e+06	12617201
193600	0.0967678	1.22071e+06	12614866
193700	0.0967603	1.22019e+06	12610432
193800	0.0968446	1.22197e+06	12617896
193900	0.0968646	1.22125e+06	12607810
194000	0.0968529	1.22073e+06	12603946
194100	0.0967896	1.22111e+06	12616127
194200	0.096744	1.21966e+06	12607141
194300	0.0967603	1.21951e+06	12603367
194400	0.096784	1.21927e+06	12597893
194500	0.0967146	1.21928e+06	12606963
194600	0.0966469	1.21798e+06	12602394
194700	0.0966956	1.21877e+06	12604170
194800	0.0966419	1.21779e+06	12601051
194900	0.0966724	1.21935e+06	12613241
195000	0.0966363	1.21883e+06	12612526
195100	0.0965534	1.21761e+06	12610753
195200	0.0966315	1.21854e+06	12610168
195300	0.0966764	1.21918e+06	12610918
195400	0.0966445	1.21871e+06	12610239
195500	0.0966657	1.21806e+06	12600733
195600	0.0966319	1.21728e+06	12597127
195700	0.0966957	1.21947e+06	12611404
195800	0.0965001	1.2165e+06	12606252
195900	0.0964653	1.21588e+06	12604330
196000	0.0966066	1.21768e+06	12604551
196100	0.0966575	1.21822e+06	12603436
196200	0.0966597	1.21839e+06	12604934
196300	0.0966231	1.21772e+06	12602806
196400	0.0966245	1.21813e+06	12606798
196500	0.0966312	1.219e+06	12614984
196600	0.0965077	1.21599e+06	12599980
196700	0.096461	1.21485e+06	12594243
196800	0.0966023	1.21667e+06	12594582
196900	0.0966137	1.21711e+06	12597666
197000	0.0966095	1.21748e+06	12602089
197100	0.0965934	1.21858e+06	12615593
197200	0.0965139	1.21647e+06	12604039
197300	0.0964047	1.21546e+06	12607892
197400	0.0964292	1.21522e+06	12602233
197500	0.096402	1.21546e+06	12608284
197600	0.0963209	1.21276e+06	12590832
197700	0.0963189	1.21271e+06	12590587
197800	0.0963407	1.21349e+06	12595775
197900	0.0963605	1.21404e+06	12598914
198000	0.0964677	1.21489e+06	12593736
198100	0.0964669	1.21423e+06	12586987
198200	0.0963792	1.21304e+06	12586094
198300	0.0965628	1.21538e+06	12586390
198400	0.0964555	1.21352e+06	12581125
198500	0.0965146	1.21415e+06	12579941
198600	0.0965149	1.21415e+06	12579955
198700	0.096461	1.21481e+06	12593806
198800	0.0964637	1.21494e+06	12594804
198900	0.0965018	1.21464e+06	12586675
199000	0.0964409	1.21418e+06	12589892
[truncated: 1,011 more rows]
