# Supplementary material for: Whole genome sequencing of a wild swan goose population
Source: Front Genet. 2023 Feb 24;14:1038606. doi: 10.3389/fgene.2023.1038606 (PMC10000724; doi:10.3389/fgene.2023.1038606)
Supplement: Supplementary file 2 [file Table3.XLSX]

## Sheet: Sheet1
INDV	O(HOM)	E(HOM)	N_SITES	F
1	7271917	7.30931e+06	10727005	-0.01094
10	7443077	7.30931e+06	10727005	0.03914
2	7663482	7.30931e+06	10727005	0.10363
3	7502363	7.30931e+06	10727005	0.05649
4	7717308	7.30931e+06	10727005	0.11938
5	7272155	7.30931e+06	10727005	-0.01087
6	7607721	7.30931e+06	10727005	0.08731
7	7725869	7.30931e+06	10727005	0.12188
8	7557383	7.30931e+06	10727005	0.07258
9	7718843	7.30931e+06	10727005	0.11983
