# Supplementary material for: Whole genome sequencing of a wild swan goose population
Source: Front Genet. 2023 Feb 24;14:1038606. doi: 10.3389/fgene.2023.1038606 (PMC10000724; doi:10.3389/fgene.2023.1038606)
Supplement: Supplementary file 3 [file Table1.XLSX]

## Sheet: 1
sample		reads
SG1	R1	132006290
	R2	132006290
SG2	R1	44340551
	R2	44340551
SG3	R1	47790461
	R2	47790461
SG4	R1	45226197
	R2	45226197
SG5	R1	47352681
	R2	47352681
SG6	R1	44290893
	R2	44290893
SG7	R1	41259352
	R2	41259352
SG8	R1	46606867
	R2	46606867
SG9	R1	46670716
	R2	46670716
SG10	R1	46581043
	R2	46581043
